# Supplementary material for: A Supervised Learning Approach for Accurate and Efficient Identification of Chikungunya Virus Lineages and Signature Mutations
Source: Biology (Basel). 2025 Dec 4;14(12):1736. doi: 10.3390/biology14121736 (PMC12730473; doi:10.3390/biology14121736)
Supplement: Supplementary file 1 [file biology-14-01736-s001.zip]

Archive with 1 entries (1 files):
- biology-3981015-supplementary.pdf
